# Supplementary material for: smiFISH and embryo segmentation for single-cell multi-gene RNA quantification in arthropods
Source: Commun Biol. 2021 Mar 19;4:352. doi: 10.1038/s42003-021-01803-0 (PMC7979837; doi:10.1038/s42003-021-01803-0)
Supplement: Supplementary file 4 — Supplementary Data 1 [file 42003_2021_1803_MOESM4_ESM.xlsx]

## Sheet: Sheet1
D.mel eve	D.mel en	D.mel wg	D.mel bcd	D.mel nos	D.mel lab	D.mel pb	D.mel Dfd	D.mel Scr	D.mel Antp	D.mel Ubx	D.mel abd-A	D.mel Abd-B	D.mel hb	D.mel kni	D.mel gt	D.mel Kr	D.mel Kr Interleaved 1	D.mel Kr Interleaved 2	D.vir eve	D.vir en	T.cas eve	T.cas en	N.vit eve	P.haw eve	P.haw en
ttagttgttgactgtgcgg	gcgcaacgactgaattagtt	tcagtgccaacgcttaactg	cttgtccagacccttcaaag	catagccattggtcgcgaac	gcgcttaccaagtcgtga	accattccatccaatagcac	ccattcgagccgattttt	gtagcggttgaagtggaact	tttctttacgactcctatca	caatccgttgccatcgaac	gttacgagcagcgaaacgtt	ccgattctggaaccatatct	cgaacatgctgttgtaccag	actttgcatgtctggttcat	cgatgtcgaacgcaaactga	cagctaatgcagcagctaag	atggttgttcctttcgct	cagagccaaatcacgact	gtaggtgcgatatccgtg	tccttgaggacaaacgcgtg	catgagttgttttatccggg	ttagggacgattcgagtccg	tcggtctctttcacttca	cggcagaagtacaagagtca	aggtcttactcgtaagaggt
gttggcttattcagaggat	acacgcacgtctgttcacat	agcggaggagtgaagattgt	ttcctgctaaggctcttatt	taggacatgcgaccgagatc	aaacacgactcccgttgg	gagagctagatagcagccaa	cgctgcgaacacgaaccg	ctggaaccagatcttgatct	gagtgctttgttgtgtgatg	aaaacaaagcgcgcgcctg	aagcaaagccgctgcgaaac	gtgagttcttcttgttcttc	tggctcctgtttgatatttg	gaaggcgccaaaatggaagc	atgttgctatatcttcacgc	gatgaacgtcctcttgtttt	tttgtgcactttcaggga	ttactcgcggttgtgtgt	atcgtggtgatggctctc	gcttctgttgttagcacgtc	acagggaatgggtatttcgg	taggccgcttcaactgatac	tttttcctttacgtcaca	gccacgaagttttctctcaa	gaaaatgccaatcgctgtca
gtatgcgtcttgtgattca	tgctttcgtgtttgatttgc	tatagatcggttcgatcgcg	aaatgccgctccacgatttc	cattaagttgccgccattgg	tcgacgtgggttttatct	agcgagacagagggcttttg	tcggacgtttcggtctta	agggtacgatgttcatcgag	gggctaagtcaacggaacac	atgccgctgataatgtgga	ttacgcgcgagaagagaagc	atgttcaggctaaggttcag	tattcccgtcgagatgatga	caaagaaggacttgcagccc	atagactggtgatctagctc	gatagcgacatggaacggtc	cctataatattcgccttc	ggttttggagcttcagtt	ttctggtcaacggcgctg	gatgaaagacgccggcagag	cactcactgataactgcacc	agacacccacttggttttag	gctcctctggaatccttg	agaaatcacagtctaccggg	atgacgatagactttcctgc
ttcggtatccgtgcatgtt	ttggtgttttttgtttggct	gctcgctctagttatagatg	gcgaaggcttgccaaatttg	agtgggtggcgagtggaatg	attacgcgacggtcgagg	agataccgaaccgattcgta	caatcccacacagggaga	gcgacggatggatatcgaac	aataccgttatgctgctggg	aagcgctgagggccaataa	agttttgtctgtctacggag	aagggtcactggtgcatctt	aggtgattggtcgagggaat	gctgatgttgttgtaagagc	taatccaactgattgacgct	ccatagctggataaatcgca	attttgtgctcgcgcaat	tttcccgcacacagaaaa	tcagatcgacgaccagcg	catcgaacgcagccgaagtg	gttttgctcttggttgaaca	tggagtccatggagacggag	tcctctgagcaatgctca	cggcttccgatcaatgttaa	atacaacgtaactggggctc
atggtggctctccatgttg	atcttctgattctcttctct	cgtaaatttggctgtttcga	tgatattggttcgattcgcc	cacacgttgttcagatgctc	gttctttagctgtttgct	actatttttgtagctgtcat	tggtgttattttccggtt	ctctaaccagtacccgaaaa	gactacggaatacggggcac	tggaaagcgacttttccgc	ctttgagtcgttggagactt	actgctagtaggtggcaaag	tgttttgatcgttttggctg	cgttcttgcactcgctgatg	tgttcggtgtatggtctctg	attccaaaagctgaggcagc	gcgtcttgaagcattgat	aaattcttcttgtgctcc	ggtttgccgtattgtgtt	cagtgcagcagcgtgcaaag	cgagaacaacggggacgttg	agctgttgtggtcgatgttg	tccaccaccaagggcttg	tattttacgctttgcagtgc	tcaaagtcagcttctgaaca
cgggactggcgtcgtgatg	ctgattcttctgattgctca	aacttgtaagttttccacgc	ttgcattatcgtatccatcg	ggctggtatatacgacatgt	tgccacacagttcttgaa	acttttggtttcaactcgtt	tggggccttggaattctg	ctgatatggttcctgataca	ccaagatattggccgctata	ctcgaatctggacgccaat	cgacagaaacggcggcagag	ggttacccgaactcggattg	ttagcatcgtaatgctgcag	ttcttcttgtcgatgatgca	catgagtttctcgtgcatta	cagaagttgggtaggtgaga	ttttatgccagctaatgc	cagctaaggttcgcgttt	ctcatttggcgaaggcgg	cttgatggtcagcgtcgagg	tgatggatgttgtagtgcgg	ttctcgttgccgacggaaag	tcgtactggggtggcatc	cagtttatgcgtgttggtat	cgtttgcgctaagttcttaa
cacaaccaggggcttctgg	ctgggtcacttgacactgag	ggcaatcatgggacacaaca	cgttccgatggggattatac	ctgcaaacccattgtattgg	atcactaactacccttca	tgcttctcaaccgtatagta	gtttgcacttttttgtca	cggaggcgaagagagagttg	agcgagcgaatacgaatgcg	aatgcgtctgctgacggat	aattggtaattcttgctgcc	tggtgattcggatcggacat	cgtcagcggattgaatccac	cgttgtagcacttcctcaag	cttgcgatcagtcttgagat	ggaaagagagtgttggccaa	gggcgatagcgacatgga	ggtctagatgaacgtcct	gttgtccggactggacag	agaatcgagtcgctttcctc	ctttaaagtctagaccccat	atgttcttgaaggagagcgg	ttgagggctgtgcggtgg	caccgatttcgctgaaagtt	agcaacggttagtgtcactg
cgtactgggtggccaagag	gcaactcgcttaagacactt	gattaattccgctggatcac	taggcaaactgcgagttgcc	cgagattggtggacacagtg	cactccgatataaccggt	cttcaagaggtgcgcagaac	gttagaaggctcccgttg	atacttgatgcagtcgggag	gataagagagcggtcgcgac	catagtgctgaccgaacgg	cgcgccacgataataaatat	cagctcgttcttgattagat	atagaagtgctgcatgggat	tgaaccagttggagcgacgt	tgaaccggcaattggctgtg	caaacaaagccgccggattg	gataaatcgcagcggcgc	tgatgtgttggccgacat	gttgcgactgccattcag	gtttggttgtggaagctatc	ctggaagtgtgcggaagaag	tgcgaaatggcgttgaggtg	gacttgttgagctcgttc	atgatcacagccgctaaagt	tgaagttccagaagcggagg
attcatttggcgagggagg	ggtttcgacttggtgctaaa	atattgctgctcatatttgt	tcatccaggctaattgaagc	ttgctgttgtaacgcttgta	ccggaaccacactttctc	atacacatgtgggcactagc	aaggcgctgcttttgcaa	aacctgagatcagaactcct	atcttagcgggctgacaatt	tggcactatcaaaggctcg	ctgagttccgcagacactac	cgctggactagcatggaaag	aattgtggaggcagatgtgg	tcctgcagcagacaatggat	cgtgtacagatccattttgg	ggcgaatgtaaatgcgtacc	aaaagctgaggcagcggc	ctgttggagacccatagc	ggatcagcaggtatctcc	aaacgagcggatccggagac	gaaggagtaggacttgagca	gtctaaggtactgttcgtga	cgttacctccacagtatg	aagttattttttgggtccgg	ttatgcaagaactttcctcc
ctgccgttcaaggagttat	tgactgtggactgcagcgat	catcattagcatgcgtatgc	atgaaactctctaacacgcc	aaaagacgcagtggcggctg	acgtccatcatattgtcc	atagttttctccactcgcac	gcacatactccgaacctt	attccgatccatggagttat	tgattatttttacggccttt	atacttggattgcgcttgc	gccgaaattccaaagagtgg	tttaaccgactgaactcggc	tgttagtgcctgcaacttct	agcagaggcatatgtggatg	ggaaagatccaggacctctg	tacctaaaggagtggacagc	ttgacggtttgcagccag	gttgggtaggtgagagca	gttcgatagcgacgaacc	ttcgactgcttggactgctg	ggtggaagtgttcaacttgt	cttatcctgggactagaggg	catcgatggcgtcgatat	tggaagagcactggtagcaa	tcactgcaaagtcactgtca
ggtgaaggcggtgcgatag	attgccggatggtggaagac	agcgcactataaatgaggca	aacagtggttaacctaaagc	tctggttcgttgttattctc	tggttgccgtacatgctg	cagtcgttgcaattcgtctg	tgggcactatcacttgga	caaaagcagttttaggtccc	gcggttctaattttttacga	gcactttgctgttaattga	taatccgaatcggaatcgga	gctagagatctctggttttt	gacttaggcggtgtgacatc	cggacagatagctgggatag	tgtctctacgctgtcacatc	gtgctgttgggggaatttaa	tggccaatgtgctcatgg	agttgggccatgaatgcg	cagctgatcgcgtgtaaa	agatggagaaggccagcgag	tcgttgacattaaccgagga	ggacttcgtactcgacggac	tgcgaggacggcatcgcg	ccatgatgcgtatcacacta	atttctacagccatagcttc
tagaactccttctccaagc	atgtcaccgatcacggagtc	tatcgagcaatttcgcgttc	tggtatttgtacaatcagga	gcactgagtggctattgata	catgtggatggtggtggt	agagttttgtagagtcgctg	tgcgttttcctggttatt	gcagcagaacaagttgcatt	gatggacagtgtgcgactga	ggtttcggtttttagccaa	actacagtcgtatagtcgta	tcattgtggtcacatattcc	attcgactgactcgacttgg	catcatgctgaagaagggca	tgtttgatacggcgagggag	gataactttcgagccttctt	cccaagccccaaacaaag	gccggattgtgtggaaag	aactccttctcgagacgc	aagcggtcgctgaggatgtt	tcctatacctccttatattc	tgtaggtcaaaaatccgggc	ggatgttcgggtccatcg	agtcacaggattgtatccag	gcaaactggaacgtagagct
gacgggacacgtagttctc	gtgcgtctgattgtggaaac	tgtttgcgaatggtttggtt	ctttctacgcgtagatatct	cacagcactcggttaaagtt	ccgcactgggactaaaga	cgtatgcggaatgtgttgat	ttggatcggggttcaccg	tggatgttggttgatcgacg	tttatgacgatctgcgccat	ttcgtatactttgttgcgt	ggaaactgaatcgtattgcc	ttggtcacacatcagcgacg	gagttcgacatctgatcgtg	atggtagcctgggaagagga	aaccactgccgtagctatag	tgctgatctcggtctgaaac	ggctggcggcgaatgtaa	cgggagcgactgttgggc	gggacacatagttctcct	cttgtttggtctgtttggcg	ttgaagaactccttctccag	cttctggttgtagtagtgtt	gaaggcggttctgtatct	cgcgttatccatgtttgtaa	ttactacaagctaagggcgg
acaccttgatcgtgctctc	gttggagatggaaaaggcca	gatagatacttcccttcgag	acggatcttaggactagacc	acacgtaggtgcgtagtttg	cgtggtgatgccatactc	aagtacgcgctgtacaacgg	gagctcatgacggaaggt	gctcgtttcttagcttaaca	ctctgacggtgtttttgttt	ccacaattgtttgtacggt	cggaacaataaacacggcga	actgcatttgcatcaacgtc	catgtacttcatgtcctcgc	tcaacggaatccacgctctg	ggcatacagaagattgctgg	cccgatgtatggtacatatc	aatgggtgcttgccacta	aaggagtggacagcggcg	cgggcagattgagctggg	tcgaacgggcgaaagatgct	tgggcctggacacataattc	cgtcgttattattagcctga	ctgttgagctggtccctg	gggttgtgcaagttgtgaat	aaagggcgacttcttgcgat
tcatgcggcggttctggaa	cttctggacatctccgaaac	cactctcacactgacacacg	aaacttccctgggaaccatt	cagtacttaatcgtgtgcgc	ggatttcccgtggtcgta	acggcgataacgacaatagt	gcggataacccatgagaa	ccaaacgaaccatgcggata	aaacgcgcgcgaagttcaat	gcgggtcgttttaaattta	taagtgacaataagccggcg	ggatccgtagaactgactta	tatcatcgtcctcggactcg	gggactaaagcggttctgcg	aaagcgggatacagggaggc	cactggaaggcggagatatt	cttcgctggctcatggtg	gagtgctgttgggggaat	ccacactttgatcgtgga	cagatcgacgcgagtgaacg	tttctgggagattgagttgt	aacttgagattcccattact	gcaggaactccttctcga	tggcttccacatggtgaaaa	attggggacaggacgaggat
cgatcctctgacgcttgtc	cgaaggggcggaatatgctg	tttatctgttcgacggcaca	ctgctgactaggctagtaca	atggtgatgatcggcttctt	ctactaggatggagcggc	acgcgaaaggccaacacaac	ctggacatgatgtggtgc	ttccatctccagtatcataa	ccagacactcgaacatcata	tctttttattgcactctcc	gttttgacagttttttcggt	tatcgtgttggggcttggat	tagatgggcatccggatgtt	cagacatcgatgggcgactg	ctgcttgatgttgctgtagt	gtcgtgcgttgaattaggag	cggtctgaaactccttct	accgataactttcgagcc	ttcatgcggcgattttgg	ggttaaagcagttcagcaga	aaagttacaagctcctacct	tccgccttcagaatattatc	ccggctgacgtagttctc	ctagaaggagacaacgggct	taggcggcaaaagtggactt
ggatcggagtagacggctg	agatccactcttgtaaaggc	gctgatatccattattgctg	gatatgcactggaatccgtg	gaacgattccgccttgatcg	taggagtccgccggagag	atagacacacaccttttggc	ttgcccatggacatggga	aagagtgacgtcgattgctc	ttaatttgaatccagacacc	ctttgtttcagagtaacca	ccgcacacagtgagttataa	caactaccgaactaagctgc	cttcatcttgccgtgcgaat	tgtgcacggagtgaacatcc	aaggttagcggttggtgtaa	cttggagacaccgacacatc	ctcccgatgtatggtaca	cgtttacactcatgctga	cgatgcgctggcgtttgt	ctcatggatgcgcggatacg	acattacggatttccctaat	ttgcacttccggatgttaat	gcgagttcgcatctcctc	aacattctgctgggaagact	agtcattggggacaaccgag
gaggatggaggcggcgaag	ttaaggaagttggcccgttc	ccatcaggcagatgacgaag	gagttaactggagtatcact	tagtaactgctcttggctag	gcaccgagtcactttcgt	agttggtttttcgctttcag	gaaactttgggtccaagc	gttagactcagcgtatcaca	attgcacaatatgtggatga	tcctttgttttagcaccaa	acctttttacgatgtcaact	tcttcatcttactcgtatct	cgcaggtcttgcacttgtag	aggcttgcggacgactgatg	ttctccagaacgtctatctg	tgaagcttttgtcgcgagat	tccgtcgtgcgttgaatt	gagagctgccactggaag	gatccgagtagacggctg	cgcagccgactttggacaag	gtcatcctcaggtgagaata	caacttccggcacaaccttc	tctgggagattgagctca	agccatcagcttatggatat	gggattattaggattttgct
tagggcggatagggcatgc	gataggcagccggattgaag	cgtaatgttgttgggttcgc	agcgtattgcagggaaagta	ctaaaccttcatctgttgct	ggcggtagcgtagtacga	tcaaccgtcaagtggtgttt	atagtcatcggccaacgg	agtgagtgagggataacacc	tcagcccagatccattagta	cactccaagtctttgttga	gaagtctggaacggagaggc	agttgcgaatttcaagtgca	agaagtccaccttggtgatg	tcggatggcaatgggatgca	tgaagggacgggtgttcttt	ctgcgtgagcagattttaca	ggatccttggagacaccg	acatccagcatttccacc	tgcagtatggaagcggcg	cagcacagcattcggattgc	atactacgcgtttcaaccac	tcctttagcctcttcaacac	accagaccttgatggtcg	aatctgacatctccagagtc	tgctggataggttgttgttg
catctgcattgtgggcatc	tgcacgatttcctcgtgtat	ctgggtccatgtacatgatg	cacccagatacatctaaggc	taaacgctgcaaaagctgcc	ggagcaactgtggccact	atgtaaatatggccaccgtt	tagtgtccattgtagtga	gagcattcgcatagaaaggt	tgaactctagctcatttgca	tttgcctcctttggattta	acactttgcaggtagaacta	ggctaatgagagcgttgaga	atcttgtctggtttcatgtg	caaaactcagcgggctgctg	cagctatgaccaagggatcc	ctgaagcacgtgcttatagc	gcgtgagcagattttaca	tgaagcttttgtcgcgag	catgcccacgctattggc	caatttgcgagaccgtcttg	aaaaacccgacacaccaacc	cggctcactcttactcaaat	cttcatgcgcctgttctg	gctgtgaccgaagaggaaga	tcgatactgaagggcagcag
tactgtccgtagggcgatg	ctcatcttggagctcatggg	tttccttctcaacgtagagt	catattcccgggctttagtg	gctttgatcggaatgcgtat	taggtgagctattgctgg	agagcgagggaacccagatc	ccgtagatgcggtcatcg	ttcatcatactggaaggacc	aggtagtaggatttggcttg	atttgagtgtttcctcgct	agaaatgctttctcccaacg	cggggttatattcactgacg	tgaactcggtgacgaacggg	cgacaagctctgcatcttgg	acatcagtggctgcgaaatt	ggacattcgaaaggcttctc	gtgcgttcgtggttctga	cacgtgcttatagccaaa	ggtgcatacggcggatag	tgatggtggatgcattcgag	taaaaatggtgccacgtcca	caacatcggctgactctcag	cagacgagggccaagcgc	ttacaagccaccgacttatt	ccaaattctggcttcaggat
gatgtggtagggcgtgtag	agatttctctggattggcat	actcgctaatggccaagttg	tggcctcaaatgtaactggt	ccaggcgctatttaaacgtt	acttgcattggcggcggt	aaaagaggcgacaaccgcga	cgacggcaccactcatat	ggcttttcgaatactgctta	gcacgatgcgtttttaagaa	ctgcgatttttggcggatt	cggcttttaacgacttctca	ctactcgaacgcgtgtattc	atatggtactccaagtggtg	gccaatggagcaaaccgaaa	cactcgcggattgtccaaaa	tcacgagtaaaccgcttgtg	gtggcactccggacattc	aaggcttctcaccggtgt	ggtggccagcatgggatt	tggctgctgtggaggaactg	atgcacttgcgtacgttata	ctgtacctcgtgcagtaaac	cgtacatggctgggtagg	tacgcacgtcacaggaagat	cacatagtctggttttccat
tatgaggaccagcgggatg	taatggtcgaggcattggag	gcgatttctgaactggtgtt	actttccatggaatacgctt	gcacgggataacgctctaaa	tacatcatcccgttctcg	tgtgtcagggcttatctgtg	cgacagacccaacacctg	gtgcagcttacgtgctaaaa	tgtacagattcgagttttcg	cacgaattggtttccaggg	ttatggcagagtgagtttcc	ccgctcttaattggataggt	cttttggttcttgtgcttcc	gatgcactggtacaacgctg	catttttgggttggttacgg	acgcatgtgggtttttaagt	gcaaacgcatgtgggttt	tggtcacgagtaaaccgc	actggcatggtgggcatg	cgacgagttcagcgagcttg	ctaatcgagttccactggat	cggacttcgtcctgaactgg	tccggcgaaggctggatc	agattgcgaggtcggttatg	aatatcggcggatttggagg
ccatcatgtgcggatgatg	gcgaggagttcaaggaactg	aagtttctcgtcgagcagtt	atttccgaaatgtgggacga	agtgatcgttcgttgtctat	gtgggatacatgcagtcc	gcgggttttgcgtaaaactt	gatgaccagtcatcccac	ttcaactcgacagctttgtc	acgggggactagaaaacgtt	ttgggggcttgaccgattt	gcgcgcgatcttttttaatg	aaatgtgttctgctgctcag	tgcatttgtcgcactggaag	cttcttgagcggaaacggtg	tgacggatccacttcttgag	tgatatggtttttctccagt	cgatcgcagtgcgagcaa	atatggtttttctccagt	catacggcgagtgaccgg	ttctcgtcattggtcttgtc	caattttgttccttgcagtc	ctaactgcgcccctgaaaag	tgggccgcggctatgata	ctttattcttgtcggatgcg	aggagttctcagcaacagtt
gagtacgacgatcccgttg	attccggaatctcggctaac	gaatagatttttgcccctcg	agaagattttcttgctggct	gtttccctttcacagaaaca	gtgaaccggagcctgagc	caaccggcacaacttttgcg	cgccgggtgcatggaatg	gggcgatacaaacgaagacc	agtgtgtagatattgctcga	cgtctgagacgggctaaaa	gggatttcgtacgtgtgatt	caagaacatttatctgggtc	ggatttgttgacacacgtgt	tcttcatgctcagatccatg	tgttgttgtttgaggagctg	aattgacgatcgcagtgcga	ggactcgcaaatgtcgtc	gattggccacctgaacga	acggcgcataacggtact	caattgctcgctggagaagg	ggcaaggttactgattttgt	agatagcggttttcggcgaa	tagcgggccgcgtaatag	agaaagggactgggcagtag	aatcaaccggtgaatcatgc
agggcagagcgcccaaaag	tcttgtcctttggctgtttg	agcctcgatcaacgattttg	gtacagtttttagctatgtc	gccacgacgattgaacaagt	tcgatctggccggcatat	cgctcatagtaactggctta	ggtgatgcgccatatagt	tttggttgggatcaaggttg	gcttcagcttttgtttgttg	gtaagaatcttggcggtgc	aattcgaatggacgtcgtgc	tgaggggtccgaaaattgtt	gacttgcggtgcgagtttag	tgtcgttgaagctgtgcacg	gagtcacagtcgcttgactc	tctaagattggccacctgaa	gccatcgcagatttcaca	tatagggacgctctccag	aacatggccgccggatag	cattgaattcgcgcttgagg	aggacctaagattgcaacgt	aaccagattttgatctgggc	gaagctgctcctgggttg	actgctgagacgttgaagga	agtggcacttgtaatctgtg
cagtccggtatagcaggtg	caactgctcgctggagaacg	gcgtaaatgaagctcgtctc	atgagattacgcccaagaga	tccattcatcaactttcgga	ggacggcggcgtatttct	accgttttcactattgtctg	tgttgctatggtggtgcg	agtacactctttaggactcc	tttgttgtggtttgagttga	gagttcattgcgctgctgg	aatgcggtcatcaattacgc	gtgtcttcttgtttgcggag	cggtactgatacacagaact	tccagttggtagaacttccg	cggacttgctctcgaagttg	cagtgtggactcgcaaatgt	taccagcatgtgggactt	gctgattggagtcactga	cgaggaggactgcagatc	ctttcggtgaggtagcgatt	ggtttgctatccaagttttt	ttttgattttggcccttttg	ggtgaggtctgtgcagag	atcaggtggaacagaggacg	gtcccctaaaatattttggt
acgactgcagatccagcgg	cagatagcgattctcgttga	actctatcgttccttcactg	atgttcgatctttaagggta	aaatgaaggcgaccagttgc	gggtgcatagctggcgtg	atttcaccggtatcacttgg	ctggtggtgtccagatat	agccttatgtgggtaactag	gctgtctacgttttatttct	ccggaggcctgttcaaagt	tatttgcagctgtggcacaa	aatttatcctagactgcgga	tggtggcgtaatcacaatcc	acacgaatattcccctcatg	cagtagcgttagccaagttg	tcacaagtatagggacgctc	atgtgacaccgttcgcac	gaacggcttttcaccgtt	caacgtggaggagtgcgg	aaccagatcttgatctgtgc	ttagtgggttttattcccaa	aatggtggagtggttgtaca	atgtgcgggtgtgggtag	tttgctctctggtaaatgca	agtctttcattgttcttggc
tggaggagtgcggcgatga	ctggaaccagatcttgatct	cttgtggagatctcgactgg	acactttggcatagcataga	cgaaatttttcggccgcaag	tgatcctccagcaccatt	gacatatgcgttctttgtgg	tggaactgtaaccgccgg	gcgctctgctatttacaaac	atcgaaactttttccgctcc	tggtgcggatggccataaa	aatttgcatatggtctcggg	aggacacgacacgacgaaca	agcttgaagctgtggcaata	ttttttcgccgtgtacttag	tagtatgcggcatccttaac	gagtcactgaatttgccatc	cgactggatgccacactt	ttcatcagatggtggcgc	ggagccgacgggactcag	tcgacttcttgattttggcg	gcagaaatttttgtgcagct	tcacgaacaaaaccagcggc	cacaccgagactgggcag	aattcactttctagtaccgc	atagggattgatagggtggt
ccactggcgagagcgacag	cgtcgacttcttgatcttgg	cgaatccgatgttgtcggag	gcgcaaatgtttgattatgt	ttcaaagtgttcctttttca	cctgctgcatcattggat	tccatatttctcctcttacg	cggagtggcattggcata	ataaaaaggcgatccccgat	taaaaagtttgcccgcagtg	gagagagggaatcctctgt	gctggcgaattcacaacgaa	atcagcgcaatgtcttagtt	ttgtgaccatacttgcgcag	aacaacgagggtttttgggg	gcagcattgttcttgcgacg	taccagcatgtgggacttaa	ggggtaatctccactcat	ggtgaaagcgcgggagta	tcgaagaccttggtgtga	cactgtcgtatggttgtaga	tatctcccgacgattgtaag	tccacggacgaatcacaaca	catgtagccgctggcgag	gactgacgtagttttccttg	agtgatgctgcagaggatta
cgaacaccttggcgtgatc	ggtggtgtggttgtacaatc	aattcccgggagaacttgaa	ttgctgactattcttggtca	tgatacgattgacagttcga	ccacatctgcgactgcgt	gatcatttacagaccacagt	tggatgcgagtgcggatg	cattttccaagctgctagag	ctaacggtagcttgcacgtg	gttggcatagggactcatg	tctgttacttttttcgctcg	tttagttatcgagtgctcgc	catcctcgtccaaaaccatg	gtgagcgagcacacgaataa	cgatctcatcctccttgatg	aacttcatgtgacaccgttc	tattcgtggatgcctcga	gcaattgcggagattgcc	cgcagcgggctgagactg	ttcatgcgcatctctagctc	actgagctattgtcagttca	caaagaatccactctcacct	ctggatctgggtgtgctg	ttcatgcggcggttttgaaa	atgctgcagtaactgttgtt
attgagccactggactgcg	taaccattggtcagcgctta	cgttgttgtgcagattcatc	acaaatggtctgcattgatt	cttgctatttcctttagcaa	tgccagatgttgctggtg	tcagcttgggaaccatatta	gaggctctggtgcggatg	atttgttcttcagtggcaat	tgctggcttttggaattctc	cgtgatgctggcatcgtag	cttgtatttgcagcttttct	gaatatctctgcgtgtacgc	atgaccaacgagggattcgg	atctctttccacttccctaa	tgttctggcgttccagatag	ccacacttgtgattcatcag	actcattcgaacctccgt	ggcacacattgccgcaaa	ctgctggtcgtgtggatg		gtgtcattctttttgttcgt	acgctcgcaaatcactgtaa	gagctgctggtggtgatc	cagggtaagtccactgtatc	tgggttgctgtaaatgagga
gagcaggaactgatggagc	agaaggagtaaccccttatg	aggtcttcactgtacacgat	tggcagcaaaaaatctccga	acaatgaatgcgtagccgac	gcatctagggcatagctg	ctatttcaattcctgagcgt	ggcgtggtggacgtaata	ttacttcctgtttatcttcc	aataacgtgcgcttatcctt	ccgtatatcttgttgcagg	tctcaagttttctctagcga	atcgaatccgagttcatatt	acgacgcgtgccgtaaacat	tttccagcaaaacctgtctg	tcgatctggcacaagagctc	ctcgatagcaattgcggaga	caatggaccatcgtcctc	gtgtcgctttttccatgt	ctgggcatcatcagcaga		aattgtggctgcggttatag	cgacttcgtctttggacgag	cggagacggtgacgctgc	gaaataaatacgccgccgtc	ctgttgaacggcttcagtag
ctggtggtggtcagtggag	tgaaaaccatttgtacgccc	ttcagattgtcgccaatcac	gagctatgatagttattccg	tactcttcgcttatctatca	gtgcattcctagcgagtc	gcatagcttgggtataattt	cgctcctgcggatatgaa	actatagcaaggtctatgct		caggcagtcctgtttgtag		acatgcacacactcattgaa	caatcggtccaccattcttg	caatgcaactacctggtcag	ttactttggcggaggtgaag	ccgcaaatctattcgtggat	cgtgcgatgttgctgcaa	tggctccatcttcagaca	cgacatatccgacgctgg		agccaattaccgattatcga	agtagaccattgacagctta	catcatcggcggtctgta	ggagaatacggcatagtacc	agatgcttggaatgatcggc
tggcactgggcatcaggag	tgggtcttactctaggttag	cggagactgttggtcacttg	atgctcttcttagtgatgta	gcggttgtttcatgtgtgaa	caggccgtgatgcatgtg	tccaaggagctgcagacttc	tatccgttcgtgggatcg	aggatcggctgatgttctaa		ccgtgttccaaatgtcttt		aagcgacttcaactatgggg	gacagctgcaacatttgact	ccgccggctaactttaaaat	agagaggagtggacctttag	tgtcgaccgactcattcgaa	gtggaggcagccggaaaa	cgaatgtcctgtgccttg	cagaactgttgtcgccgg		gcatagcataagtccgagaa	cgcaaaaagttgcccaactc	gacgaggcgtcggagttg	gatagaagtgactctggggt	ttgttgtgcctgtagatttt
gcaatcacagttgtcgtcg	tacagctcgaattcgctacg	ctgcattcggactaactggg	acttgaggcctaacagattg	cgagccattgaatttttcat	ccaagttgcccaggtgtc	atttgatttgggtgcccatt	gccattgctcgtatttgg	ttgttgagaggcctttgaat		attaccgccattggcattg		gttaagtgttttccttggtt	tgagctggctgagattgctg	gattactacttctacggctc	attcggatcctcgcgttcaa	ctccatcttcagacaaatcc	tcggtttgctcaggcata	actgggtacgtgagggat	aatagcttgggcttcggc		aaaacaccttgatgcgagcg	gctaacatactcgagagatc	ttgttgttgttgccgcag	caagagagtagggggcatag	gtattgttgactctgttgct
ttgaagagcttcggcttgg	ctatccaggggtggttaaat	gaataatcaggccgttggag	acaacatcaaaggtgcagca	aaccatttctttatttggca	gttgggcgacacggagtt	agcgggttgagtggagattc	cgagcactgcgccacttc	ttcgttggcttacactgtat		ggattgttctgtccgtttg		gctttagctttacgagtagt	cagctgagatgtggcgactg	caatagcatttgagggtggg	gctgacccaaaaactggaca	aaaacccgacgaatgtcctg	tccgatagagcgaggaga	gcatgctcaaatcctctg	acgcctcagtcttgtagg		cggcgtaattgcttagacta	cacgaagctctgagaattgt	gctgtgcacgttgttgtt	ataagctaactgcagcaggt	ctgttactgctttgtttctt
ttacgcctcagtcttgtag	tgtgtcgggtgattacgata	atatggtcgttcagcatacg	gttagtcacaatttacccga		tgctggcgattcattcca	gataccaggctgaccaacac	atttgccgatccacccac	ggctttaacgattcacactt		gagggtctaacgggcatac		tctgttaagtgtgtatcttt	tgaaccagagggaatccttg	gccaatctttagacatacca	cccctaaactattcacagat	atatcactgggtacgtgagg	aagaagccggggcatcat	tcatcggtttgctcgtga			tgtgttaattggtcgccata	acagctcgcaattgtgttta	gacgacgtcttctcgcag	ctctggagaatagggtggag	atcgttttctttttggtggg
ggagagagtgtgtgtggat	aagtgcggcgatagcgatag	ctgttctctagcaggatgtc			tacccggggagatcactc	atcttgttgaccatgagcac	ccgtacccgccgtaatat	ttatgggtttcctttagctt		cactcgggaatctggggtg		atcgttttcacactcgctta	cacactcttggcaggagagg		tacagctaatacattttcca	gaggagagtgcatgctcaaa	attcggtgtggtactggc	atgttgttgatggcccat			tagcgttttatttgagcggg	acaataatggcaccgtttgt	tgtacacgttggctggtg	gtcgagctatgggtggtaaa	cttttccacaaggcagagat
acaatcttttgggggagca	aacgtctgaaggtcgaagct	gtgatggatcttgctgatcg			gcggaggtggaggaggaa	ctccgtttatcacagttcgg	cgttcgccgtcccataac	cactaaccttagcttagcga		cgacgtgtccaaatagccg		acggtatgctaattactcct	cagaagattggctggactgg		ctggtgggattgcgagatgc	aatatcatcggtttgctcgt	tggggtttggcggtaaca	cggtatggcttactttgt			gatgcggtacttttcatctc	gaatatgatcccatgcgatt	cgggagtccgacgggaag	attagcagcaggatgtggaa	gattatctcgcgaggggaaa
gaggctgactaagactagt	agatagtgttttgtgtagga	aaactgttgggcgacggcat			caggatgtgctccattcg	cggatgctgtcatccaatag	cgagtgtccttgggagtg	gcttacgatctaggttgaca		gcgatggctaacgggactg		aatatcaggatcaagcggcg	agtaggggaagaaggccatg		agatgattccattgatagtt	cggggcatcatctaaatcat	ttggcagctgtgtaagct	ggcacgacattttcgatt			cataaaagcggtgccacttg	ctttggtagtcgtgcaagaa	gtctgctggggcacgtag	gagctcaagattatcgtggt	ggtgaagcttgctgtttatt
atctgtacaatcttcggga	gcgcgtaatttatagggagt	ctgacgacgtccatttcgtc			gcgactttgattgcgtgc	ctgcgaattgatgaacccgc	gatccatcatctgggagt	ccttgctcaatctgatttgt		ctgacactcacattaccgc		ctcggggcaaaacattaaca	agcatctggagattgaggtt		tagctgggacttctacaact	tgttgatggcccatataaga					gctgctataaggagcatatt	aaaaatcccgtgtcttgcac	tggtgctcttggacacga	tctgtctctgttgactcaag	tgctgttatttgagcaggta
ttgcgccttaattatgact	ttaatttacagagcggttgc	gatatctattatgcttgcgt			gggatgctgctggaatga	tgaggaattcagccatcgac	tggagctgcactgaaggg	gattctctcatttccatagt		cgagatggtgcaattggca		tcatcaagtatgtataggct	aagacagcggcctgttgttg		tcattccttagggctatgaa	gtacaattcggtgtggtact					cagagttggaggctgaagag	gtgttatgtacaaggtcgga	gaagagcttgggctcctg	acatgtctctgcaatggaga	tgaagacgacgatgagctgc
	agctagggaactgttaagtt	ttgtgcgggttcagttggaa			gttgcatccacttgtagg	ggactctccggactcaagtg	cgtgttcgtcggtggttc	ccgaccaattgcattgaaca		ctggtgtaaactgctggcg		agcagtgggtgaaatcattt	cattcttggcgacaattggg			cggtatggcttactttgtac					atgattcgagcttatctggc	actagtcctagttgtaattt	gttgctcagcttgtaggg	gacttggaggagtggatact	ctggggtatacgatcattgt
	actctttcatagcaatcctt	cagatagacaaggtccttcg			ggctttggaacattcctc	atccaacaggtgttccgatt	taattcctgcagtcccag	cccttaacccaaaacttcaa		tccaggggtagaatgtgtg		ctacaacttatcgagggctc	tggttctgttgctgcagttg			gatttgatttggtggggttt					agaagtgtagtgatcgggga	attgctttcgattccgaatt	tacgccttctcgctgatg	gtcaccaaaggaggcgaaga	ggtatcggatttgttgttgt
	gctcgttaacatttcgctta	caggttcttctcgcagaagc				gccgacattgacattaacgt		gcagttaaacattttgcgcc				agagaattgctaacgctaga	gcagagtccactgacttacg			gcagctgtgtaagctgaata					gttttggaaccaaacctgga	attaggttcaagttttgcct		tgctgaatgggactagagga	tcgggttgactaattcatcc
	attttcttaggtgcatttgc	agcgaggtctcattgcactg				gtttgagggacaacgccaac		catggcaatcgaaccgagat				ctgcaacttgttgtatttta	ctccaccttgagattcatgg			ttagagcgccgattacttta					tttggcgtttgtctttcatg	agcttcaactcacagacagt		tacgcagtcttgatatccat	ttagtgttgtcctctggaat
	catgaacttgctttagcaca	cacaacgacgacctcgtctc				atgtcttcttctccttcatc		gttttcgttttcgattccat				ttgtgtgtatatttttgcac	attcgagctgctcatcagag			cgtgtcttttatttttctgc					tggaaaatggaggcggcgaa	ttcactattacttaggtcga		agctgtgcttatattttgca	gatcagagtacctggtgcag
Supplementary Data 1. Gene-specific portions of all smiFISH probes used in this study. All sequences are written 5' to 3'. The common FLAP sequence - CCTCCTAAGTTTCGAGCTGGACTCAGTG - was added to the 5' end of each probe.
