# Supplementary material for: smiFISH and embryo segmentation for single-cell multi-gene RNA quantification in arthropods
Source: Commun Biol. 2021 Mar 19;4:352. doi: 10.1038/s42003-021-01803-0 (PMC7979837; doi:10.1038/s42003-021-01803-0)
Supplement: Supplementary file 5 — Supplementary Data 2 [file 42003_2021_1803_MOESM5_ESM.xlsx]

## Sheet: Sheet1
Figure	Species	Sample type	Gene	Fluorophore
1	Drosophila melanogaster	embryo	even-skipped (eve)	CalFluor 610
1	Drosophila melanogaster	embryo	engrailed (en)	Quasar 670
1	Drosophila virilis	embryo	even-skipped (eve)	CalFluor 610
1	Drosophila virilis	embryo	engrailed (en)	Quasar 670
1	Tribolium castaneum	embryo	even-skipped (eve)	CalFluor 610
1	Tribolium castaneum	embryo	engrailed (en)	Quasar 670
1	Nasonia vitripennis	embryo	even-skipped (eve)	CalFluor 610
1	Parhyale hawaiensis	embryo	even-skipped (eve)	CalFluor 610
1	Parhyale hawaiensis	embryo	engrailed (en)	CalFluor 610
1	Drosophila melanogaster	imaginal disc	wingless (wg)	CalFluor 610
1	Drosophila melanogaster	imaginal disc	engrailed (en)	Quasar 670
1	Drosophila melanogaster	ovary	bicoid (bcd)	CalFluor 610
1	Drosophila melanogaster	ovary	nanos (nos)	Quasar 670
2	Drosophila melanogaster	embryo	labial (lab)	CalFluor 610
			proboscipedia (pb)	Quasar 570
			Deformed (Dfd)	AlexaFluor 488
			Sex combs reduced (Scr)	Quasar 670
			Antennapedia promoter 1 (Antp P1)	CalFluor 540
			Ultrabithorax (Ubx)	Quasar 705
			abdominal-A (abd-A)	CalFluor 590
			Abdominal-B (Abd-B)	CalFluor 635
3 and 5	Drosophila melanogaster	embryo	even-skipped (eve)	Quasar 705
			hunchback (hb)	CalFluor 610
			knirps (kni)	CalFluor 590
			giant (gt)	Quasar 670
			Kruppel (Kr)	Quasar 570
Supp. 2	Drosophila melanogaster	embryo	Kruppel (Kr) interleaved set 1	CalFluor 610
			Kruppel (Kr) interleaved set 2	Quasar 570
Supplementary Data 2. All probe-fluorophore combinations used in this study.
